# Supplementary material for: Evaluation of Bioactivity of Essential Oils: Cytotoxic/Genotoxic Effects on Colorectal Cancer Cell Lines, Antibacterial Activity, and Survival of Lactic Acid Bacteria
Source: Molecules. 2025 Feb 14;30(4):890. doi: 10.3390/molecules30040890 (PMC11858314; doi:10.3390/molecules30040890)
Supplement: Supplementary file 1 [file molecules-30-00890-s001.zip]

Archive with 6 entries (6 files):
- Figure S1 Frankincense.pdf
- Figure S2 Lavender.pdf
- Figure S3 Lemon.pdf
- Figure S4 Melaleuca.pdf
- Figure S5 Oregano.pdf
- Figure S6 Peppermint.pdf
